# Supplementary material for: Karyotype Evolution in 10 Pinniped Species: Variability of Heterochromatin versus High Conservatism of Euchromatin as Revealed by Comparative Molecular Cytogenetics
Source: Genes (Basel). 2020 Dec 10;11(12):1485. doi: 10.3390/genes11121485 (PMC7763226; doi:10.3390/genes11121485)
Supplement: Supplementary file 1 [file genes-11-01485-s001.zip]

Archive with 5 entries (5 files):
- Suppl Mat-Pinnipeds/Supplementary Figure S1.doc
- Suppl Mat-Pinnipeds/Supplementary Material 1.doc
- Suppl Mat-Pinnipeds/Supplementary Material 2.doc
- Suppl Mat-Pinnipeds/TableS1_Correspondence of pinniped chrom+ACK+.doc
- Suppl Mat-Pinnipeds/Thumbs.db
